# Supplementary material for: Targeting 14-3-3ζ Overcomes Resistance to Epidermal Growth Factor Receptor-Tyrosine Kinase Inhibitors in Lung Adenocarcinoma via BMP2/Smad/ID1 Signaling
Source: Front Oncol. 2020 Oct 5;10:542007. doi: 10.3389/fonc.2020.542007 (PMC7571474; doi:10.3389/fonc.2020.542007)
Supplement: Supplementary Table 2 — Statistically significant Diseases and Functions following 14-3-3ζ knockdown. [file Table_2.xls]

## Sheet: Sheet1
Table S2.Statistically significant Diseases and Functions following 14-3-3ζ knockdown
Categories	Diseases or Functions Annotation	p-Value	Activation z-score
Antimicrobial Response,Inflammatory Response	Antiviral response	2.33e-12	1.823
Antimicrobial Response,Inflammatory Response	Antimicrobial response	1.97e-10	2.841
Cancer,Cell Death and Survival,Organismal Injury and Abnormalities,Tumor Morphology	Necrosis of tumor	3.27e-09	1.381
Cancer,Cell Death and Survival,Organismal Injury and Abnormalities,Tumor Morphology	Apoptosis of tumor cells	8.56e-09	0.391
Cancer,Organismal Injury and Abnormalities	Abdominal carcinoma	1.21e-12	-1.314
Cancer,Organismal Injury and Abnormalities	Genitourinary tumor	2.46e-10	-0.944
Cellular Growth and Proliferation	Colony formation	1.53e-09	-0.717
Cancer,Hematological Disease,Organismal Injury and Abnormalities	Hematologic cancer	2.81e-09	-1.548
Cancer,Organismal Injury and Abnormalities	Adenocarcinoma	3.33e-09	-0.09
Cellular Development, Cellular Growth and Proliferation,Hematological System Development and Function, Hematopoiesis,Lymphoid Tissue Structure and Development,Tissue Development	Proliferation of myeloid progenitor cells	3.09e-07	-1.706
Cellular Movement	Invasion of prostate cancer cell lines	3.5e-07	-1.474
Cellular Movement	Cell movement of prostate cancer cell lines	2.03e-06	-0.557
Cancer,Organismal Injury and Abnormalities, Reproductive System Disease	Breast or ovarian cancer	4.13e-06	-2.008
Cancer,Organismal Injury and Abnormalities	Angiogenesis of tumor	8.12e-06	-0.508
Notes: p-value: Statistically significant modulation on annotation of Diseases or Functions following 14-3-3ζ knockdown. According to IPA's internal algorithms and standards, z-score≥0 means that the disease or function is activated, and z-score≤0 means that the disease or function is inhibited.
