# Supplementary material for: Targeting 14-3-3ζ Overcomes Resistance to Epidermal Growth Factor Receptor-Tyrosine Kinase Inhibitors in Lung Adenocarcinoma via BMP2/Smad/ID1 Signaling
Source: Front Oncol. 2020 Oct 5;10:542007. doi: 10.3389/fonc.2020.542007 (PMC7571474; doi:10.3389/fonc.2020.542007)
Supplement: Supplementary Table 3 — Statistically significant Canonical Pathways following 14-3-3ζ knockdown. [file Table_3.xlsx]

## Sheet: Sheet1
Table S3.Statistically significant Canonical Pathways following 14-3-3ζ knockdown
Canonical Pathways	-log(p-value)	z-score
BMP signaling pathway	1.73	-2.449
TGF-β Signaling	2	-2.236
Dendritic Cell Maturation	1.9	2.111
Death Receptor Signaling	2.58	2.121
Acute Phase Response Signaling	6.85	2.309
Interferon Signaling	4.52	2.449
Pancreatic Adenocarcinoma Signaling	2.38	2.449
Activation of IRF by Cytosolic Pattern Recognition Receptors	2.27	2.449
Production of Nitric Oxide and Reactive Oxygen Species in Macrophages	1.52	2.53
Notes: The canonical pathways are summarized by signals and metabolic pathways collected by IPA. -log (p-value) : the significant enrichment of differentially expressed genes in the classical signaling pathways. According to IPA's internal algorithms and standards, z-score≥2 means that the pathway is significantly activated, and z-score ≤-2 means that the pathway is significantly inhibited.
